# Supplementary material for: Multiparametric Analysis of PET and Quantitative MRI for Identifying Intratumoral Habitats and Characterizing Trastuzumab-Induced Alterations
Source: Cancers (Basel). 2025 Jul 22;17(15):2422. doi: 10.3390/cancers17152422 (PMC12345643; doi:10.3390/cancers17152422)
Supplement: Supplementary file 1 [file cancers-17-02422-s001.zip]

Archive with 1 entries (1 files):
- cancers-3706758-supplementary.pdf
